# Supplementary material for: Methylome profiling reveals functions and genes which are differentially methylated in serrated compared to conventional colorectal carcinoma
Source: Clin Epigenetics. 2015 Sep 17;7(1):101. doi: 10.1186/s13148-015-0128-7 (PMC4574063; doi:10.1186/s13148-015-0128-7)
Supplement: Additional file 1: — Box plots representing the GO biological process (A) and molecular functions (B) differentially methylated between SAC and CC. Each colour indicates functions belonging to the same cluster, bar length the number of genes mapping this function and the percentage their contribution to the total of genes included in the function. [file 13148_2015_128_MOESM1_ESM.zip]

Archive with 2 entries (2 files):
- Additional file 1A.TIF
- Addtional file 1B.TIF
